# Supplementary material for: Isaridin E Protects against Sepsis by Inhibiting Von Willebrand Factor-Induced Endothelial Hyperpermeability and Platelet–Endothelium Interaction
Source: Mar Drugs. 2024 Jun 16;22(6):283. doi: 10.3390/md22060283 (PMC11204489; doi:10.3390/md22060283)
Supplement: Supplementary file 1 [file marinedrugs-22-00283-s001.zip]

Archive with 1 entries (1 files):
- marinedrugs-3005875-supplementary.pdf
